# Supplementary material for: Species perceived to be dangerous are more likely to have distinctive local names
Source: J Ethnobiol Ethnomed. 2021 Dec 11;17:69. doi: 10.1186/s13002-021-00493-6 (PMC8665639; doi:10.1186/s13002-021-00493-6)
Supplement: Supplementary file 1 — Additional file 1: Table S1. Raw data from the survey. [file 13002_2021_493_MOESM1_ESM.xlsx]

## Sheet: Sheet1
Comunidade	Entrevistados	Idade	Sexo	Principal actividade	Conhece alguém que já tinha sido atacado por anfíbio ou réptil?	Quem foi atacado(nome)?	Qual animal(is)?	Ano de ataque	Sintomas	Fatal
Ntique	1	58	F	agricultura	S	Luis Lino	Causus defilippii	2018	inchaço na perna	N
Ntique	2	41	M	agricultura	S	lúcia Adolfo	Causus defilippii	2013	dor e inchaço no dedo	N
Ntique	3	39	M	agricultura	N		0	0	0
Ntique	4	64	M	agricultura	S	Eugénio Ntapuata	Causus defilippii	2014, 2018	dor e Inchaço na perna toda	N
Ntique	5	33	M	Venda de bambus e fabrico de carvão	Removed		Boaedon capensis	2019	0
Ntique	6	41	F	agricultura	S	Cristina Manuel	Boaedon capensis	2007	inchaço na perna	N
Ntique	7	56	M	agricultura e fabrico de carvão	S	Ragide Inácio	Boaedon capensis	2017	dores	N
Ntique	8	33	M	agricultura	S	Bento Afito	Unknown	2000	inchaço	N
Ntique	9	46	F	agricultura	S	Adelina Cassimo	Unknown	2009	inchaço	N
Ntique	10	26	M	agricultura	S	Rassuli ali	Causus defilippii	2014	inchaço	N
Ntique	11	19	F	agricultura e carpintaria	Removed		0	2018	inchaço	N
Ntique	12	60	M	agricultura	N		0	0	0
Ntique	13	30	M	agricultura	Removed		Boaedon capensis	2017	inchaço	N
Ntique	14	18	M	agricultura	N		0	0	0
Ntique	15	51	M	agricultura	S	Josefina francisco	Bitis arietans	2018	dor, ferida grande, febres, perna grande,e um mês doente	N
Ntique	16	28	M	agricultura	S	Assune coutinho	Unknown	NAO SABE	dor, inchaço em toda perna, aceleração cardiaca, muito calor,não conseguia fazer necessidades maiores	N
Ntique	17	19	F	agricultura	N	Aquina afonso	0	2000	dor e a perna ficou inchada	N
Ntique	18	52	M	agricultura	S	Victor	Unknown	2018	inchaço em toda perna/ferida	N
Ntique	19	62	F	agricultura	S	Manuel nivara	Boaedon capensis	2015	inchaço em toda perna	N
Ntique	20	21	F	agricultura	S	Juma jaime	Psammophis orientalis	2017	sangramento no local picado na perna	N
Ntique	21	19	F	agricultura e fabrico de carvão	S	Pinto movel	Boaedon capensis	2018	dor e inchaço no pé/inchaço em toda perna	N
Ntique	22	32	F	agricultura	N		0	0	0
Ntique	23	45	F	agricultura	S	Racide	Boaedon capensis	2016	ferimento e inchaço na perna	N
Ntique	24	35	M	agricultura	S	Foe Vasco	Boaedon capensis	2004	inchaço e batimentos cardiacos acelerados	N
Ntique	25	49	M	agricultura	N
Ntique	26	45	F	agricultura	Removed		Python natalensis	2018	inchaço na perna	N
Ntique	27	30	F	agricultura	N		0	0	0
Ntique	28	62	F	agricultura	S	laura Sinar	Boaedon capensis	2011	inchaço na perna	N
Ntique	29	19	F	venda de doces	S	Rosita António	Unknown	2018	ferida e inchaço na perna	N
Ntique	30	22	F	agricultura	S	Manuel Iscalamu	Amblyodipsas polylepis	2018	dor e inchaço	N
Ntique	31	65	F	agricultura	S	Armandinho Arlindo	Boaedon capensis	2017	0	N
Ntique	32	39	F	agricultura e fabrico de carvão	S	Quitita Eurica	Bitis arietans,Boaedon capensis	2016, 2018	dor e inchaço em toda perna	N
Ntique	33	49	F	agricultura	S	Avas lopes, Cesário Daniel, Celestina Cesário	Boaedon capensis	2015, 2017	dor e batimentos cardiacos acelerados	N
Ntique	34	25	F	agricultura	S	Felecina José	Boaedon capensis	2019	ferida e inchaço na perna	N
Ntique	35	82	M	agricultura	Removed	Zacarias Image Nihajaca	Dendroaspis polylepis	1975	morreu na hora	Y
Ntique	36	31	M	agricultura	S	Marcelo lamo	Elapsoidea boulengeri	2015	inchaço, dor e ferida	N
Ntique	37	40	F	agricultura	S	Julieta Jorge	Unknown	2019	inchaço por toda perna e não tava curar desde	N
Ntique	38	39	M	agricultura e fabrico de carvão	Removed		Boaedon capensis	2017	inchaço na perna um pouco	N
Ntique	39	20	F	agricultura	S	Muanari Jarjar	Boaedon capensis	2016	inchaço no pé	N
Ntique	40	21	F	agricultura	S	Jonasse Fernando	Unknown	2019	dor	N
Ntique	41	36	F	agricultura	N		0	0	0
Ntique	42	30	F	agricultura	S	Armando Arlindo	Boaedon capensis	2017	ferida e dificuldades para andar	N
Ntique	43	27	F	agricultura	N		0	0
Ntique	44	44	M	agricultura	S	Delfina Xavier	Boaedon capensis	2012	muita dor e inchaço na perna	N
Ntique	45	19	M	agricultura	S	Tony Xavier Timo	Bitis arietans	2015	a perna ficou inchaço e levou três meses para curar	N
Ntique	46	19	F	agricultura e fabrico de carvão	S	Laurinda Hate, João Mussa	Causus defilippii	2017, 2018	muita dor para o homem e 0	N
Ntique	47	20	M	agricultura	S	FatÍma Sumail	Causus defilippii	2018	muita dor e não sarava a ferida Inchaço na perna e curou a ferida depois de um mes	N
Ntique	48	18	F	agricultura	S	Lúcia Apoete	Boaedon capensis	2010	inchaço na perna	N
Ntique	49	66	M	agricultura	Removed	Albino Hire	Causus defilippii	1977	dor	N
Ntique	50	23	F	agricultura	S	Agira Oicomo	Boaedon capensis	2000	inchaço um pouco a perna	N
Ntique	51	67	F	agricultura	S	Auge Nimorela	Bitis arietans	2004	dedo inflamado e batimentos cardiacos acelerados	N
Ntique	52	47	M	agricultura	S	Afonso Muawehe	Boaedon capensis	2014	batimentos cardiacos acelerados,as unhas cairam e a perna ficou inchada	N
Ntique	53	25	M	agricultura	S	Rachide Cassio	Boaedon capensis	2014	inchaço no pé	N
Ntique	54	44	F	agricultura	Removed	Pedro Nema	Causus defilippii	1992	inchaço na perna	N
Ntique	55	22	F	agricultura	N		0	0	0
Ntique	56	25	M	agricultura	N		0	0	0
Ntique	57	34	M	agricultura	S	Pascual Juliano	Boaedon capensis	2017	dor	N
Ntique	58	80	F	agricultura	S	Pintissima Puanihera	Boaedon capensis	2015	inchaço na perna e batimentos cardiacos acelerados	N
Ntique	59	20	M	agricultura	S	Raice Peliano	Boaedon capensis	2000	dor	N
Ntique	60	70	M	agricultura	N		0	0	0
Ntique	61	20	F	agricultura	S	Xavier Malique	Boaedon capensis	2017	vertiges, dor e perna ficou inchada	N
Ntique	62	41	F	agricultura	S	Viase Abdala	Boaedon capensis	2018	perna toda inchada	N
Ntique	63	26	F	agricultura	N		0	2013	0
Ntique	64	25	M	agricultura e venda barrotes	Removed		Dendroaspis polylepis	2019	inchaço em toda perna	N
Ntique	65	37	F	agricultura	S	Silvano Mocia	Bitis arietans	2010	morreu na hora	Y
Ntique	66	18	F	agricultura	S	Maria Iscique	Dendroaspis polylepis	2005	tinha ferida, inflamou toda perna e só curou depois de um mês	N
Ntique	67	18	F	agricultura	S	Rita	Dendroaspis polylepis	2015	inchaço em toda perna	N
Ntique	68	40	F	agricultura	S	Muanariri Jarjar	Unknown	2017	morreu na hora	Y
Ntique	69	24	F	agricultura	S	Assane Muge	Bitis arietans	2017	inflamou a perna	N
Ntique	70	30	F	agricultura	S	Carlitos Pedro	Causus defilippii	2017	inflamou a perna	N
Ntique	71	66	F	agricultura	Removed	Julieta Faris, Mathauda Faris	Boaedon capensis,Causus defilippii	2015	inchaço na perna	N
Ntique	72	0	M	agricultura	N		0	0	0
Ntique	73	24	F	agricultura	S	Regina PatrÍcio	Unknown	2012	inchaço na perna	N
Ntique	74	33	M	agricultura	N
Ntique	75	48	F	agricultura	N		0	0	0
Ntique	76	61	F	agricultura	S	Muive	Dendroaspis polylepis	2016	morreu depois dealguns dias	Y
Ntique	77	27	F	agricultura	S	Genera	Causus defilippii	2017	0	N
Ntique	78	22	M	agricultura	Removed		0	2008	inchaço do pé	N
Ntique	79	55	M	agricultura	S	Albino Arifa	Naja mossambica	2006	inchaço do pé	N
Ntique	80	19	M	agricultura	S	PatrÍcio Amade	Unknown	2010	inchaço na perna	N
Ntique	81	83	F	agricultura	N		0	0	0
Ntique	82	40	F	agricultura	S	Julita Pinto	Boaedon capensis	2017	inchaço na perna	N
Ntique	83	49	F	agricultura	S	Halima António	Boaedon capensis	2014	inchaço na regiao picada	N
Ntique	84	67	M	agricultura	S	Rapia Mwerakawa	Boaedon capensis	2007	ferida	N
Ntique	85	36	F	agricultura	S	Jaina Abilio	Boaedon capensis	2017	inchaço na perna	N
Ntique	86	59	M	agricultura	Removed	Pinto Movél	Boaedon capensis	2018	inchaço em toda perna	N
Ntique	87	45	F	agricultura	N		0	0	0
Ntique	88	30	M	agricultura	S	Zinha Pinto	Boaedon capensis	2018	inchaço na perna	N
Ntique	89	20	M	agricultura	Removed		Dendroaspis polylepis	2019	0
Ntique	90	19	F	agricultura	N		0	0	0
Ntique	91	60	F	agricultura	S	Sarlima Saninha	Unknown	2015	inchaço na perna	N
Ntique	92	49	F	agricultura	N		0	0	0
Ntique	93	19	F	agricultura	N		0	0	0
Ntique	94	43	M	agricultura	S	Paulino Sarapabe	Boaedon capensis	2014	inchaço na perna toda	N
Ntique	95	40	F	agricultura	S	Amelia Tipo	Boaedon capensis	2017	0	N
Ntique	96	63	F	agricultura	N		0	0	0
Ntique	97	18	F	agricultura	N		0	0	0
Ntique	98	24	F	agricultura	N		0	0	0
Ntique	99	37	M	agricultura	Removed		Naja mossambica	2018	inchaço na perna	N
Ocua	1	55	F	agricultura	S	Salma Havelino Momade	Boaedon capensis	2019	inchaço na perna toda	N
Ocua	2	48	F	agricultura	S	latifa Mário, Alfredo Madruga, Emelinda ValetÍm	Naja melanoleuca,Naja mossambica,Bitis arietans	2005, 2015, 2016	morreu na hora, inchaço na perna para os dois	Y
Ocua	3	35	F	agricultura	S	Mateus	crocodilo	2018	ferida	N
Ocua	4	47	M	agricultura	N		0	0	0
Ocua	5	39	F	agricultura	N		0	0	0
Ocua	6	33	F	agricultura	S	Felegiano Germano	Bitis arietans	2019	tinha ferida no meio da perna e a perna toda ficou inchada	N
Ocua	7	18	M	agricultura	S	Cebola Moseis	Naja melanoleuca	2005	ferida e curou depois de 3 meses	N
Ocua	8	50	F	agricultura	S	Veckina Navire	Naja melanoleuca	2017	perna inchada, e com ferida que ainda nao curou passam 3 meses	N
Ocua	9	53	F	agricultura	S	Cacilda Mussa	Boaedon capensis	2016	morreu na hora	Y
Ocua	10	53	M	agricultura	S	Mae	Naja mossambica	2015	ferida e inchaço no braço	N
Ocua	11	79	M	agricultura	S	Familia Ntuva	Bitis arietans	2000	cortara o dedo no local onde foi picado	N
Ocua	12	65	F	agricultura	S	Cacilnda Damas	Unknown	2019	todo corpo doia e ficava sempre bebada para aliviar a dor	N
Ocua	13	50	F	agricultura	S	Teresa Manuel	Naja mossambica	2018	inchaço na perna toda	N
Ocua	14	24	M	agricultura	S	Cacilda Talvez	Naja mossambica	2014	ferida e inchaço na perna,e durou 2 meses para curar	N
Ocua	15	40	F	agricultura	N		0	0	0
Ocua	16	28	M	agricultura	S	Tavares lourenço	Psammophis orientalis	2002	0	N
Ocua	17	40	M	agricultura	S	Eugenio flavia	Chamaeleo dilepis	2008	ferida e inchaço durante 1 mês e doia muito por causa da mordida do camaleao	N
Ocua	18	20	M	agricultura	N		0	0	0
Ocua	19	35	F	agricultura	Removed	Joana José Camero	0	1990	inchaço na perna toda e dor	N
Ocua	20	37	F	agricultura	N		0	0	0
Ocua	21	38	F	agricultura	N		0	0	0
Ocua	22	68	F	agricultura	N		0	0	0
Ocua	23	45	M	agricultura	N		0	0	0
Ocua	24	36	F	agricultura	N		0	0	0
Ocua	25	40	F	agricultura	N		0	0	0
Ocua	26	25	F	agricultura	S	Nelson Saide	Boaedon capensis	2018	inchaço na perna e nos testÍculos	N
Ocua	27	19	F	agricultura	N		0	0	0
Ocua	28	18	F	agricultura	N		0	0	0
Ocua	29	19	F	agricultura	N		0	0	0
Ocua	30	29	M	agricultura	N		0	0	0
Ocua	31	41	M	agricultura	N		0	0	0
Ocua	32	20	F	agricultura	N		0	0	0
Ocua	33	29	M	agricultura	N		0	0	0
Ocua	34	20	F	agricultura	Removed		Naja mossambica	2004	dor na perna	N
Ocua	35	46	F	agricultura	S	Rosa Mário	Boaedon capensis	2016	inchaço na perna	N
Ocua	36	29	M	agricultura e Carpintaria	S	Remaldo Eusébio	Naja mossambica	2006	dor de cabeca, e batimentos cardiácos acelerados	N
Ocua	37	40	M	agricultura	Removed		Boaedon capensis	2015	inchaço em todo braço	N
Ocua	38	24	F	agricultura	S	Osrio Nelito	Boaedon capensis	2004	morreu na hora	Y
Ocua	39	39	F	agricultura	N		0	0	0
Ocua	40	48	F	agricultura	S	laurinda silva Nakutho	Boaedon capensis	2015	inchaço na perna	N
Ocua	41	47	F	agricultura	N		0	0	0
Ocua	42	22	F	agricultura	Removed		Naja melanoleuca	2017	inchaço em toda perna	N
Ocua	43	27	F	agricultura	N		0	0	0
Ocua	44	27	F	agricultura e caça	S	Aurora Pinsero	Causus defilippii	2017	inchaço na perna	N
Ocua	45	23	M	agricultura	N		0	0	0
Ocua	46	20	M	agricultura	S	Salma	Unknown	2019	inchaço na perna toda	N
Ocua	47	32	M	agricultura	N		0	0	0
Ocua	48	20	M	agricultura	N		0	0	0
Ocua	49	21	F	agricultura	N		0	0	0
Ocua	50	30	F	agricultura	S	AlÍsa	Naja melanoleuca	2002	inchaço na perna e foi ampuntada	N
Ocua	51	46	F	agricultura	N		0	0	0
Ocua	52	31	F	agricultura	S	António	crocodilo	2017	morreu na hora	Y
Ocua	53	32	M	agricultura	N		0	0	0
Ocua	54	27	M	agricultura	Removed		Naja mossambica	2004	inchaço na perna	N
Ocua	55	37	F	agricultura	N
Ocua	56	38	F	agricultura	N		0	0	0
Ocua	57	57	F	agricultura	N		0	0	0
Ocua	58	30	F	agricultura	S	Assiana	crocodilo	2016	ferida	N
Ocua	59	31	F	agricultura	S	Salmo Momade	Boaedon capensis	2019	inchaço na perna	N
Ocua	60	55	M	agricultura	S	Flora Sabimo	Bitis arietans	2013	0	N
Ocua	61	37	F	agricultura	S	Zulmina Andre Trisando	Unknown	2010	0	N
Ocua	62	24	F	agricultura	N		0	0	0
Ocua	63	16	F	agricultura	N		0	0	0
Ocua	64	22	M	agricultura	N		0	0	0
Ocua	65	18	F	agricultura	N		0	0	0
Ocua	66	79	M	agricultura	S	Mantheque	crocodilo	2018	morreu na hora	Y
Ocua	67	22	M	agricultura	N		0	0	0
Ocua	68	23	F	agricultura	N		0	0	0
Ocua	69	18	F	agricultura	N		0	0	0
Ocua	70	20	M	agricultura	N		0	0	0
Ocua	71	32	M	agricultura	N
Ocua	72	45	F	agricultura	N		0		0
Ocua	73	55	M	agricultura	S	Casimiro	crocodilo	2007	morreu na hora	Y
Ocua	74	60	F	agricultura	N		0	0	0
Ocua	75	30	M	agricultura	N		0	0	0
Ocua	76	17	F	agricultura	N		0	0	0
Ocua	77	42	F	agricultura	S	Fidélio	Boaedon capensis	2018	inchaço na perna	N
Ocua	78	32	M	agricultura	S	Cacilda Júlio	Naja melanoleuca	2000	ferida e dias depois morreu	Y
Ocua	79	79	M	agricultura	S	Ntiqui	crocodilo	2000	morreu na hora	Y
Ocua	80	31	F	agricultura	S	Regilda Eusébio	Boaedon capensis	2015	ferida e inchaço na perna	N
Ocua	81	41	M	agricultura	S	António Serafim	Naja melanoleuca	2001	morreu na hora	Y
Ocua	82	50	M	agricultura	Removed	Abdala Augusto	0	1982	perna toda ficou inchada, tinha ferida e nao conseguia andar	N
Ocua	83	20	M	agricultura	S	Sabir Angelina	Unknown	2008	tinha ferida e todo braço estava inchado	N
Ocua	84	46	M	agricultura	N		0	0	0
Ocua	85	59	F	agricultura	Removed		Bitis arietans	2015	morreu na hora	Y
Ocua	86	26	M	agricultura e fabrico de blocos	S	Maria Mário	Boaedon capensis	2015	inchaço na perna com frebres, curou depois de um mês	N
Ocua	87	67	F	agricultura e venda de bebidas alcoólicas	N		0	0	0		Naja melanoleuca
Ocua	88	44	F	agricultura	S	Bibiana Manuel	Boaedon capensis	2010	inchaço em toda perna	N
Ocua	89	20	M	agricultura	S	Custódio Mário	Boaedon capensis	2018	dores em todo corpo e curou depois de uma semana	N
Ocua	90	57	M	agricultura	N		0	0	0
Ocua	91	32	F	agricultura	S	lúcia Herminio	Boaedon capensis	2018	ferida e inchaço em toda perna	N
Ocua	92	57	M	agricultura	N
Ocua	93	40	F	agricultura	S	Pricilda Eusébio	Naja melanoleuca	2015	a perna ficou inchada e levou um mês para curar	N
Ocua	94	27	M	agricultura e venda de bebibas alcoólicas	N
Ocua	95	79	F	agricultura	S	Agira Supera Nkitho	Naja mossambica	2016	todo braço estava inchado durante dois meses	N
Ocua	96	59	F	agricultura	S	Jorgina Paulo	Unknown	2014	ferida	N
Ocua	97	74	F	agricultura	S	Rosa Mário	Boaedon capensis	2015	a perna ficou toda inchada	N
Ocua	98	50	M	agricultura	N		0	0	0
Ocua	99	30	F	agricultura	N		0	0	0
Ocua	100	19	M	agricultura	S	Adrade	Naja mossambica	2016	ferida e perna toda ficou inchada	N
Ocua	101	25	M	agricultura	N		0	0	0
Citate	1	30	M	agricultura	Removed	Arussi Manuel	Naja mossambica	1907	ferida	N
Citate	2	25	M	agricultura e professor	S	Ayiba Assane	Dendroaspis polylepis	2018	morreu na hora	Y
Citate	3	32	F	agricultura	N		0	0	0
Citate	4	30	F	agricultura	N		0	0	0
Citate	5	30	F	agricultura	N		0	0	0
Citate	6	33	M	agricultura	S	Salimo Vicente	Boaedon capensis	2018	inchaço na perna durante trê dias	N
Citate	7	57	M	agricultura	S	Rafael Jique	Bitis arietans	2007	ferida	N
Citate	8	54	F	agricultura	S	Curva Sumail	Dendroaspis polylepis	2004	morreu na hora	Y
Citate	9	50	F	agricultura	S	Ayuba Rane	Dendroaspis polylepis	2017	morreu na hora	Y
Citate	10	21	M	agricultura	Removed		Boaedon capensis	2015	inchaço na perna	N
Citate	11	41	M	agricultura	S	Paula	Bitis arietans	2017	ferida	N
Citate	12	50	F	agricultura	N		0	0	0
Citate	13	40	F	agricultura	S	Raina Bau	Dendroaspis polylepis	2005	morreu na hora	Y
Citate	14	30	F	agricultura	N		0	0	0
Citate	15	28	F	agricultura	N
Citate	16	32	F	agricultura	S	Muamudo Sumail	Unknown	2017	morreu na hora	Y
Citate	17	32	F	agricultura	S	Juares Raimo	Dendroaspis polylepis	2016	morreu na hora	Y
Citate	18	42	M	agricultura	N		0	0	0
Citate	19	50	F	agricultura	S	Adifa Machanga	Unknown	2016	inchaço no pe	N
Citate	20	40	F	agricultura	N		0	0	0
Citate	21	32	F	agricultura	N		0	0	0
Citate	22	43	M	agricultura	S	Rosa Augusto	Dendroaspis polylepis	2017	morreu na hora	Y
Citate	23	62	M	agricultura	N		0	0	0
Citate	24	33	M	agricultura	N		0	0	0
Citate	25	30	M	agricultura	N
Citate	26	65	M	agricultura	N		0	0	0
Citate	27	47	M	agricultura	N
Citate	28	56	F	agricultura	S	Anaci Raul	Naja mossambica	2018	0	N
Citate	29	44	M	agricultura	S	Maicol Pedro	Dendroaspis polylepis	2016	morreu na hora	Y
Citate	30	45	M	agricultura	N
Citate	31	25	M	agricultura	N		0	0	0
Citate	32	53	F	agricultura	N		0	0	0
Citate	33	45	F	agricultura	N		0	0	0
Citate	34	75	M	agricultura	N		0	0	0
Citate	35	50	F	agricultura	N		0	0	0
Citate	36	50	F	agricultura	N		0	0	0
Citate	37	27	M	agricultura	Removed		Dendroaspis polylepis	2016	morreu na hora	Y
Citate	38	60	M	agricultura	Removed		0	2017	morreu na hora	Y
Citate	39	53	M	agricultura	N		0	0	0
Citate	40	39	M	agricultura	N		0	0	0
Citate	41	20	M	agricultura	N		0	0	0
Citate	42	20	M	agricultura	N		0	0	0
Citate	43	22	F	agricultura	S	Liana Ali	Unknown	2018	inchaço na perna/dificuldades em andar devido ao inchaço e ferida/a perna ficou torta e curou depois de dois meses	N
Citate	44	35	M	agricultura	N
Citate	45	55	F	agricultura	N
Citate	46	30	F	agricultura	Removed		Causus defilippii	2013	inchaço no pe	N
Citate	47	56	M	agricultura	N
Citate	48	26	F	agricultura	N		0	0	0
Citate	49	32	F	agricultura	N		0	0	0
Citate	50	24	F	agricultura	N
Citate	51	42	F	agricultura	S	Sofia Simões	Unknown	2017	inchaço na perna	N
Citate	52	53	F	agricultura	N
Citate	53	45	F	agricultura	N		0	0	0
Citate	54	49	M	agricultura	N		0	0	0
Citate	55	20	F	agricultura	N		0	0	0
Citate	56	26	F	agricultura	N		0	0	0
Citate	57	36	F	agricultura	N		0	0	0
Citate	58	28	F	agricultura	N		0	0	0
Citate	59	42	F	agricultura	N		0	0	0
Citate	60	37	F	agricultura	S	Menina	crocodilo	2019	morreu na hora	Y
Citate	61	44	F	agricultura	S	Bacar Abibo	crocodilo	2018	mordedura na perna e com ferida	N
Citate	62	37	F	agricultura	N
Citate	63	20	F	agricultura	Removed		Dendroaspis polylepis	2015	morreu na hora	Y
Citate	64	31	F	agricultura	S	Suema	Bitis arietans	2017	morreu na hora	Y
Citate	65	22	M	agricultura	Removed		Dendroaspis polylepis	2019	morreu na hora	Y
Citate	66	67	F	agricultura	N		0	0	0
Citate	67	26	F	agricultura	N		0	0	0
Citate	68	22	F	agricultura	N		0	0	0
Citate	69	70	F	agricultura	Removed	Selemane Kumanda	Dendroaspis polylepis	1090	morreu na hora	Y
Citate	70	54	M	agricultura	Removed	Buamahake	Dendroaspis polylepis	1980	morreu na hora	Y
Citate	71	35	M	agricultura	S	Ngamo Arlindo	Boaedon capensis	2019	0	N
Citate	72	36	F	agricultura e venda de tabaco	Removed	Mahamudo	Dendroaspis polylepis	1987	morreu na hora	Y
Citate	73	55	F	agricultura	N						kapute	ntxua
Citate	74	25	F	agricultura e venda de capim	N		0	0	0
Citate	75	61	F	agricultura	Removed		Bitis arietans	2019	0	N
Citate	76	27	F	agricultura	N
Citate	77	47	F	agricultura	N		0	0	0
Citate	78	50	M	agricultura	N
Citate	79	37	M	agricultura e alfaiataria	N
Citate	80	54	M	agricultura	S	Inácio Campo	Natriciteres olivacea	2009	morreram na hora	Y
Citate	81	29	M	professor	Removed		Bitis arietans	2019	0	N
Citate	82	35	M	agricultura	S	Ekuna	Dendroaspis polylepis	2017	a perna ficou toda inchada e morreu no dia seguinte	N
Citate	83	22	F	agricultura	N		0	0	0
Citate	84	28	F	agricultura	N		0	0	0
Citate	85	18	F	agricultura	N		0	0	0
Citate	86	30	F	agricultura	N		0	0	0
Citate	87	25	F	agricultura	S	Safina Emilio	Naja mossambica	2017	a perna ficou inchada	N
Citate	88	30	F	agricultura	N		0	0	0
Citate	89	44	M	agricultura	S	António Bacar	Dendroaspis polylepis	2014	morreu	Y
Citate	90	46	M	agricultura	Removed	Soman Hikopo	Dendroaspis polylepis	1994	morreu	Y
Citate	91	40	F	agricultura	S	Paulino	Boaedon capensis	2017	a perna ficou inchada, e não conseguia andar	N
Citate	92	49	F	agricultura	N		0	0	0
Citate	93	60	M	agricultura	S	Waramo	Naja mossambica	2018	morreu	Y
Citate	94	53	M	agricultura	N		0	0	0
Citate	95	34	F	agricultura	S	Camawa Agido	Unknown	2016	ampurantaram o pé	N
Citate	96	27	F	agricultura	N		0	0	0
Citate	97	26	F	agricultura	N
Citate	98	66	M	agricultura	N		0	0	0
Citate	99	22	F	agricultura	N		0	0	0
Citate	100	48	F	agricultura	N		0	0	0
Citate	101	62	M	agricultura	N		0	0	0
Citate	102	22	F	agricultura	N		0	0	0
Citate	103	49	M	agricultura	S	Lana Ruma	Bitis arietans	2018	inchaço na perna	N
Citate	104	60	F	agricultura	N		0	0	0
Citate	105	28	F	agricultura	N		0	0	0
Citate	106	22	F	agricultura	N		0	0	0
Citate	107	28	F	agricultura	N		0	0	0
Citate	108	45	M	agricultura	S	Celestino Araújo Alufo	Duberria lutrix	2014	inchaço na perna	N
Citate	109	19	F	agricultura	N		0	0	0
Citate	110	50	F	agricultura	N		0	0	0
Citate	111	26	F	agricultura	N		0	0	0
Citate	112	22	F	agricultura	N		0	0	0
Citate	113	70	M	agricultura	N		0	0	0
Citate	114	65	M	agricultura	N
Citate	115	70	F	agricultura	S	Sena Vacito	Duberria lutrix	2018	a perna ficou inchada e levou um mês para curar	N
Citate	116	40	M	agricultura	N		0	0	0
Citate	117	62	M	agricultura	N		0	0	0
Citate	118	42	M	agricultura	N		0	0	0
Citate	119	46	F	agricultura	S	FatÍma Samuel	Boaedon capensis	2015	a perna ficou inchada	N
Citate	120	34	M	agricultura	N		0	0	0
Citate	121	20	F	agricultura	N		0	0	0
Citate	122	29	F	agricultura	S	Faque Omar	Unknown	2007	0	N
Citate	123	40	F	agricultura	N		0	0	0
Citate	124	28	M	agricultura	S	Amisse Alumasse	Bitis arietans	2016	a perna ficou inchada e os dedos estavam mal de tantas feridas que tinham	N
Citate	125	58	M	agricultura	N		0	0	0
Citate	126	29	F	agricultura	N		0	0	0
Citate	127	28	F	agricultura	N		0	0	0
Citate	128	24	M	agricultura	N		0	0	0
Citate	129	45	M	agricultura	S	Amisse Mussa	Unknown	2016	morreu na hora	Y
Citate	130	49	F	agricultura	N		0	0	0
Citate	131	31	M	agricultura	N		0	0	0
Citate	132	52	F	agricultura	N		0	0	0
Citate	133	47	F	agricultura	N		0	0	0
Citate	134	22	F	agricultura	N		0	0	0
Citate	135	47	M	agricultura	N
Citate	136	37	M	agricultura	S	Márcia	Dendroaspis polylepis	2000	morreu	Y
Citate	137	21	F	agricultura	N
Citate	138	19	F	agricultura	S	Ambasse Hurrupala	Bitis arietans	2019	a perna ainda tem ferida e esta inchada	N
Citate	139	18	F	agricultura	N		0	0	0
Citate	140	59	F	agricultura	N		0	0	0
Citate	141	56	M	agricultura	S	Inácio Pedro Nkopo	Dendroaspis polylepis	2015	0	N
Citate	142	30	F	agricultura	Removed		0	0	morreu	Y
Citate	143	30	M	agricultura	S	Alberto Taora	Dendroaspis polylepis	2018	inchaço na perna	N
Citate	144	64	F	agricultura	N		0	0	0
Citate	145	42	F	agricultura	N		0	0	0
Citate	146	35	F	agricultura	S	Ramadane	Dendroaspis polylepis	2018	morreu	Y
Citate	147	20	F	agricultura	N
Citate	148	31	F	agricultura	Removed		Dendroaspis polylepis	2003	morreu	Y
Citate	149	23	F	agricultura	N		0	0	0
Citate	150	20	M	agricultura	N		0	0	0
Citate	151	20	F	agricultura	S	Teresa Abdala	Boaedon capensis	2018	sente dor mesmo depois de sarar a ferida	N
Citate	152	36	M	agricultura	N
Muaguide	1	33	F	agricultura	N		0	0	0
Muaguide	2	67	F	agricultura	S	Muanassa Amisse, Rabia Chabane	Bitis arietans,Causus defilippii	2010	uma das pernas estava inchada a segunda a perna estava normal	N	Boaedon capensis
Muaguide	3	49	F	agricultura	S	Chinha	Boaedon capensis,Causus defilippii	2018	a perna e o braço ficou inchado e não conseguia mecher os dois membros	N
Muaguide	4	50	F	agricultura	N		0	0	0
Muaguide	5	34	F	agricultura	N		0	0	0
Muaguide	6	45	F	agricultura	N		0	0	0
Muaguide	7	30	F	agricultura	S	Manuel	Naja melanoleuca,Python natalensis,Dendroaspis polylepis	2015	ferida e inchaço na perna	N
Muaguide	8	32	M	agricultura	N		0	0	0		Bitis arietans
Muaguide	9	53	M	agricultura	Removed		Dendroaspis polylepis	2014	ferida	N
Muaguide	10	20	M	agricultura	N		0	0	0
Muaguide	11	19	M	agricultura	N		0	0	0
Muaguide	12	30	M	agricultura	S	Verela Cledo	Boaedon capensis	2016	ferida	N
Muaguide	13	50	M	agricultura	S	Rachide Abdala	Rhamphiophis rostratus	2019	0	N
Muaguide	14	15	M	agricultura	N		0	0	0
Muaguide	15	29	M	agricultura	N		0	0	0
Muaguide	16	25	M	agricultura	S	Armando Amisse	Causus defilippii	2006	a perna ficou inchada e doia muito	N
Muaguide	17	30	F	agricultura	N		0	0	0
Muaguide	18	20	F	agricultura	N		0	0	0
Muaguide	19	20	M	agricultura	N		0	0	0
Muaguide	20	36	M	agricultura	S	Amide Nhathane	Dendroaspis polylepis	2004	morreu	Y
Muaguide	21	44	M	agricultura	N		0	0	0
Muaguide	22	54	M	agricultura	N		0	0	0
Muaguide	23	30	M	agricultura	Removed	Basilio	Python natalensis	1998	ferida	N
Muaguide	24	27	F	agricultura	N		0	0	0
Muaguide	25	34	F	agricultura	S	Alberto Valetim	Bitis arietans	2018	a perna ficou inchada e não conseguia andar	N
Muaguide	26	55	F	agricultura	N		0	0	0
Muaguide	27	47	F	agricultura	N		0	0	0
Muaguide	28	22	F	agricultura	N		0	0	0
Muaguide	29	17	F	agricultura	S	Muanassa Andau	Pyxicephalus edulis	2018	a perna ficou inchada e não conseguia andar por duas semanas	N
Muaguide	30	51	F	agricultura	N		0	0	0
Muaguide	31	35	F	agricultura	S	Ayuba Valetim, Antumane Bacar	Causus defilippii,Pyxicephalus edulis	2016	a perna ficou inchada e não conseguia andar , levou um mês para curar	N
Muaguide	32	30	F	agricultura e professora	N		0	0	0
Muaguide	33	49	F	agricultura	N		0	0	0
Muaguide	34	22	F	agricultura	N		0	0	0
Muaguide	35	35	F	agricultura	N		0	0	0
Muaguide	36	50	F	agricultura	N		0	0	0
Muaguide	37	19	F	agricultura	N		0	0	0
Muaguide	38	31	F	agricultura	N		0	0	0
Muaguide	39	35	F	agricultura	N		0	0	0
Muaguide	40	28	F	agricultura	N		0	0	0
Muaguide	41	23	F	agricultura	N		0	0	0
Muaguide	42	18	F	agricultura	N		0	0	0
Muaguide	43	30	F	agricultura	N		0	0	0
Muaguide	44	24	F	agricultura	S	Sauhal	Causus defilippii	2015	ferida	N
Muaguide	45	23	F	agricultura	N		0	0	0
Muaguide	46	30	F	agricultura	N		0	0	0
Muaguide	47	48	F	agricultura	N		0	0	0
Muaguide	48	42	M	agricultura	N		0	0	0
Muaguide	49	20	M	agricultura	N		0	0	0
Muaguide	50	50	M	agricultura, transporte de bambum e construção de casas	N		0	0	0		niwiwiri	ntauye	Bitis arietans e crocodilo
Muaguide	51	26	M	agricultura	S	Horeia	Boaedon capensis	2018	inchaço na perna	N
Muaguide	52	59	M	agricultura	N		0	0	0
Muaguide	53	40	M	agricultura	S	Juma Bernado Saide	Bitis arietans	2014	inchaço na perna e levou um mês para curar	N
Muaguide	54	33	M	agricultura	N		0	0	0
Muaguide	55	50	M	agricultura	N		0	0	0
Muaguide	56	24	M	agricultura	N		0	0	0
Muaguide	57	50	M	agricultura	S	Mateus SaÍde	Python natalensis	2001	inchaço na perna	N
Muaguide	58	56	M	agricultura	N		0	0	0
Muaguide	59	51	M	agricultura	S	Abdul	Unknown	2019	0	N
Muaguide	60	60	M	agricultura	N		0	0	0
Muaguide	61	71	M	agricultura	N		0	0	0
Muaguide	62	30	M	agricultura	N		0	0	0
Muaguide	63	24	M	agricultura	N		0	0	0
Muaguide	64	53	F	agricultura	N		0	0	0
Muaguide	65	25	F	agricultura	S	Aura Omar	Boaedon capensis	2010	ferida	N
Muaguide	66	23	F	agricultura	S	Bruno Assumane	Boaedon capensis	2018	0	N
Muaguide	67	35	F	agricultura	N		0	0	0
Muaguide	68	35	F	agricultura	N		0	0	0
Muaguide	69	19	F	agricultura	N		0	0	0
Muaguide	70	35	F	agricultura	S	Amicina Vicente	Boaedon capensis,Unmatched name	NAO SABE	toda perna estava inchada e não conseguia andar	N
Muaguide	71	32	F	agricultura	N		0	0	0
Muaguide	72	54	F	agricultura	S	Atija Vicente	Unknown	2015	a perna ficou toda inchada e levou 1 mês para curar	N
Muaguide	73	52	F	agricultura	N		0	0	0
Muaguide	74	32	F	agricultura	S	Ana Samuel	Causus defilippii	2016	a perna estava inchada	N
Muaguide	75	46	F	agricultura	S	Mariana Ali	Causus defilippii	2018	inchaço na perna	N
Muaguide	76	42	F	agricultura	N		0	0	0
Muaguide	77	20	F	agricultura	N		0	0	0
Muaguide	78	20	F	agricultura	N		0	0	0
Muaguide	79	24	F	agricultura	N		0	0	0
Muaguide	80	59	F	agricultura	N	Tima Amisse	Dendroaspis polylepis	2018	a perna ficou inchada	N
Muaguide	81	25	F	agricultura	N		0	0	0
Muaguide	82	53	F	agricultura	S	Acha Saide	Causus defilippii	2010	a perna ficou inchada	N
Muaguide	83	30	F	agricultura	S	Mariamo Rachide	Rhamphiophis rostratus	2015	a perna ficou inchada	N
Muaguide	84	17	F	agricultura	S	Bela Abacar	Pyxicephalus edulis	2010	0	N
Muaguide	85	29	F	agricultura	S	halima jamal	Causus defilippii	2014	a perna ficou inchada	N
Muaguide	86	20	F	agricultura	N		0	0	0
Muaguide	87	52	F	agricultura	N		0	0	0
Muaguide	88	42	F	agricultura	N		0	0	0
Muaguide	89	28	F	agricultura	Removed		0	0	0	N
Muaguide	90	19	F	agricultura	N		0	0	0
Muaguide	91	32	F	agricultura	S	Elsa LuÍs	Boaedon capensis	2019	o braço ficou inchado	N
Metambo	1	40	F	agricultura	S	Maokane	Dendroaspis polylepis	2017	morreu na hora	Y
Metambo	2	45	F	agricultura	N		0	0	0
Metambo	3	37	F	agricultura	N		0	0	0
Metambo	4	23	F	agricultura	N		0	0	0
Metambo	5	40	F	agricultura	Removed		Dendroaspis polylepis	2018	morreu na hora	Y
Metambo	6	32	F	agricultura	S	menina bixer	Causus defilippii	2017	inchaco na perna	N
Metambo	7	25	F	agricultura	S	ambasse cheia	Unknown	2019	inchaco na perna	N
Metambo	8	40	F	agricultura	S	fatima	Psammophis mossambicus	2010	inchaco na perna e ferida	N
Metambo	9	26	F	agricultura	S	fatima mario	Dendroaspis polylepis	2015	morreu na hora	Y
Metambo	10	20	F	agricultura	N
Metambo	11	50	F	agricultura	N
Metambo	12	31	F	agricultura	N
Metambo	13	32	F	agricultura	S	cheia saide	Bitis arietans	2019	inchaco toda perna e muita dor curou depois de um mes	N
Metambo	14	34	F	agricultura	N
Metambo	15	27	F	agricultura	N
Metambo	16	67	F	agricultura	N
Metambo	17	66	F	agricultura	S	maiamo acassio	Unknown	2015	perna toda ficou inchada, tinha ferida e nao conseguia andar	N
Metambo	18	31	F	agricultura	N
Metambo	19	44	F	agricultura	S	jaime paulo	Bitis arietans	2015	morreu na hora	Y
Metambo	20	57	F	agricultura	N
Metambo	21	32	F	agricultura	Removed		Dendroaspis polylepis	0	morreu na hora	Y
Metambo	22	34	F	agricultura	N
Metambo	23	19	F	agricultura	N
Metambo	24	30	F	agricultura	S	ambasse	Bitis arietans	NAO SABE		N
Metambo	25	52	F	agricultura	N
Metambo	26	30	F	agricultura	S	feminina	Bitis arietans	NAO SABE		N
Metambo	27	35	F	agricultura	Removed		Dendroaspis polylepis	0	morreu na hora	Y
Metambo	28	86	F	agricultura	S	abiba marcos	Dendroaspis polylepis	NAO SABE		N
Metambo	29	19	F	agricultura	N
Metambo	30	30	F	agricultura	N
Metambo	31	27	F	agricultura	N
Metambo	32	35	F	agricultura	N
Metambo	33	0	F	agricultura	N
Metambo	34	18	F	agricultura	N
Metambo	35	70	F	agricultura	N
Metambo	36	26	F	agricultura	S	assane armando	Dendroaspis polylepis	2006	morreu na hora	Y
Metambo	37	40	F	agricultura	S	alfredo abdul	Telescopus semiannulatus	2019	inflamacao	N
Metambo	38	35	F	agricultura	N
Metambo	39	32	F	agricultura	N
Metambo	40	30	F	agricultura	S	maria alberto	Unknown	NAO SABE	morreu	Y
Metambo	41	54	F	agricultura	Removed		Dendroaspis polylepis	0	morreu na hora	Y
Metambo	42	57	F	agricultura	N
Metambo	43	26	F	agricultura	N
Metambo	44	65	F	agricultura	N
Metambo	45	30	F	agricultura	N
Metambo	46	34	F	agricultura	N
Metambo	47	30	F	agricultura	Removed		Dendroaspis polylepis		morreu	Y
Metambo	48	19	F	agricultura	N
Metambo	49	38	F	agricultura	N
Metambo	50	32	F	agricultura	N
Metambo	51	52	F	agricultura	N
Metambo	52	28	F	agricultura	N
Metambo	53	0	F	agricultura	N
Metambo	54	29	F	agricultura	S	jaime bau	Bitis arietans	2013	morreu depois dealguns dias	Y
Metambo	55	30	F	agricultura	N
Metambo	56	35	F	agricultura	N
Metambo	57	27	F	agricultura	N
Metambo	58	50	F	agricultura	N
Metambo	59	25	F	agricultura	N
Metambo	60	31	F	agricultura	N
Metambo	61	20	F	agricultura	N
Metambo	62	22	F	agricultura	N
Metambo	63	69	F	agricultura	N
Metambo	64	29	F	agricultura	N
Metambo	65	30	F	agricultura	N
Metambo	66	0	F	agricultura	N
Metambo	67	32	F	agricultura	S	maria armando	Dendroaspis polylepis	2017	morreu	Y
Metambo	68	35	F	agricultura	N
Metambo	69	15	F	agricultura	N
Metambo	70	23	F	agricultura	N
Metambo	71	39	F	agricultura	N
Metambo	72	58	F	agricultura	N
Metambo	73	24	F	agricultura	N
Metambo	74	56	F	agricultura	N
Metambo	75	29	F	agricultura	N
Metambo	76	18	F	agricultura	N
Metambo	77	50	F	agricultura	N
Metambo	78	25	M	agricultura	N
Metambo	79	36	M	agricultura	N
Metambo	80	34	M	agricultura	N
Metambo	81	31	M	agricultura	N
Metambo	82	26	M	agricultura	N
Metambo	83	30	M	agricultura	N
Metambo	84	21	M	agricultura	N
Metambo	85	26	M	agricultura	Removed		Telescopus semiannulatus	2019	perna inchado	N
Metambo	86	21	M	agricultura	N
Metambo	87	20	M	agricultura	N
Metambo	88	32	M	agricultura	N
Metambo	89	30	M	agricultura	N
Metambo	90	60	M	agricultura	N
Metambo	91	35	M	agricultura	Removed					N
Metambo	92	19	M	agricultura	N
Metambo	93	30	M	agricultura	N
Metambo	94	31	M	agricultura	N
Metambo	95	45	M	agricultura	S	jaime antonio	Bitis arietans	2005	morreu depois dealguns dias	Y
Metambo	96	48	M	agricultura	N
Metambo	97	40	M	agricultura	N
Metambo	98	35	M	agricultura	N
Metambo	99	36	M	agricultura	N
Metambo	100	42	M	agricultura	N
Metambo	101	45	M	agricultura	N
Metambo	102	36	M	agricultura	N
Metambo	103	70	M	agricultura	N
Metambo	104	30	M	agricultura	N
Metambo	105	67	M	agricultura	N
Metambo	106	40	M	agricultura	S	nando antonio	Dendroaspis polylepis	2015	morreu	Y
Metambo	107	22	M	agricultura	N
Metambo	108	74	M	agricultura	N
Metambo	109	23	M	agricultura	Removed		Bitis arietans	0	morreu	Y
Metambo	110	58	M	agricultura	N
Metambo	111	37	M	agricultura	N
Metambo	112	30	M	0	N
Metambo	113	67	M	agricultura	N
Metambo	114	22	M	agricultura	N
Metambo	115	26	M	agricultura	S	agostinho daniel	Unknown	2006	0	N
Metambo	116	20	M	agricultura	N
Metambo	117	29	M	agricultura	N
Metambo	118	38	M	agricultura	Removed		Dendroaspis polylepis	2018	morreu	Y
Metambo	119	49	M	agricultura	N
Metambo	120	25	M	agricultura	Removed		Dendroaspis polylepis	0	morreu	Y
Metambo	121	53	M	agricultura	S	MAQUINA MARAPU	Unknown	2017	morreu	Y
Metambo	122	39	M	agricultura	S	carolina cheia	Telescopus semiannulatus	2018	0	N
Metambo	123	60	M	agricultura	Removed	Alima antonuio	Bitis arietans	1990	morreu	Y
Metambo	124	43	M	agricultura	S	soema nikororopa	Bitis arietans	2016	morreu	Y
Metambo	125	29	M	agricultura	Removed					N
Metambo	126	44	M	agricultura	Removed					N
Metambo	127	38	M	agricultura	S	herculano jeronimo	Unknown	2018	0	N
Metambo	128	55	M	agricultura	N
Metambo	129	35	M	agricultura	N
Metambo	130	29	M	agricultura	S	halakine tuaha	Bitis arietans	2002	morreu	Y
Metambo	130	0	0	0	S	stelio	Dendroaspis polylepis	2017	morreu	Y
Metambo	131	39	M	agricultura	N
Metambo	132	35	M	agricultura	N
Metambo	133	58	M	agricultura	N
Metambo	134	23	M	0	N
Shopa	1	22	M	agricultura	N
Shopa	2	52	F	agricultura	Removed		Philothamnus	2010		N
Shopa	3	67	F	agricultura	Removed		Causus defilippii	1999	Faltal	Y
Shopa	4	62	M	agricultura	Removed	BERNAMINA MIGUEL	Dispholidus typus	1990	Faltal	Y
Shopa	5	49	F	agricultura	S	MARTA	Unknown	2019	FERIMENTO	N
Shopa	6	73	M	agricultura	N
Shopa	7	49	F	agricultura	N
Shopa	8	40	M	agricultura	N
Shopa	9	26	F	agricultura	S	BEJINHA JOAQUIM	Unknown	NAO SABE	FERIMENTO TRAMENTO FOI NO CURANDEIRO	N
Shopa	10	23	F	agricultura	S	ANATERSIO ATANASIO	Boaedon capensis	2014	INFLAMACAO TRARAMENTO NO CURANDEIRO	N
Shopa	11	25	F	agricultura	Removed					N
Shopa	12	42	F	agricultura	Removed					N
Shopa	13	18	F	agricultura	N
Shopa	14	30	F	agricultura	S	SONIA ORLANDO	Causus defilippii	2012	FERIMENTO TRAMENTO FOI NO CURANDEIRO	N
Shopa	15	32	M	agricultura	S	JOAQUINA ERNESTO	Dispholidus typus	2013	FERIMENTO TRAMENTO FOI NO CURANDEIRO	N
Shopa	16	46	M	agricultura	S	NVAHIWA MUKAKUE	Dispholidus typus	2000	Faltal	Y
Shopa	17	50	M	agricultura	Removed	ABERTO FRANCISCO	Dispholidus typus	1993	FERIMENTO TRAMENTO FOI NO CURANDEIRO	N
Shopa	18	20	F	agricultura	N
Shopa	19	19	M	agricultura	N
Shopa	20	23	M	agricultura	Removed		Dispholidus typus	2018	Faltal	Y
Shopa	21	20	F	agricultura	N
Shopa	22	32	F	agricultura	Removed		Unknown	2006	INFLAMACAO DO PE E CUROU NO HOSPITAL	N
Shopa	23	30	M	agricultura	S	SEVERIANO MUALIHANE	Dispholidus typus	2017	INFLAMACAO DO PE E CUROU NO HOSPITAL	N
Shopa	24	35	M	agricultura	S	LUIZ ANTONIO	Bitis arietans	2002	Faltal	Y
Shopa	25	41	M	agricultura	S	NRAMUKUELA FRANCISCO	Causus defilippii	2005	FERIMENTO TRAMENTO FOI NO CURANDEIRO	N
Shopa	26	38	F	agricultura	Removed		Dispholidus typus	2017	FERIMENTO TRAMENTO FOI NO CURANDEIRO	N
Shopa	27	39	F	agricultura	N
Shopa	28	38	M	agricultura	S	SINESIO MUTOPA	Dispholidus typus	2008	Faltal	Y
Shopa	29	42	F	agricultura	Removed	ARLINDO MUKUNA	Dispholidus typus	1985	Faltal	Y
Shopa	30	37	M	agricultura	Removed	RAMADANE PATRICIO	Naja mossambica	1992	SEGUEIRA	N
Shopa	31	0	M	agricultura	S	CRIZENTO NTHUCA	Bitis arietans	2017	FERIMENTO TRAMENTO FOI NO CURANDEIRO	N
Shopa	32	25	M	agricultura	Removed		Dispholidus typus	NAO SABE	Faltal	Y
Shopa	33	55	M	agricultura	S	EMOLINDACHAVIER	Causus defilippii	2010		N
Shopa	34	39	F	agricultura	N
Shopa	35	35	F	agricultura	N
Shopa	36	45	F	agricultura	N
Shopa	37	19	F	agricultura	N
Shopa	38	33	M	agricultura	N
Shopa	39	20	M	agricultura	N
Shopa	40	23	M	agricultura	N
Shopa	41	19	M	agricultura	N
Shopa	42	22	M	agricultura	N
Shopa	43	37	M	agricultura	N
Shopa	44	49	M	agricultura	N
Shopa	45	20	F	agricultura	N
Shopa	46	25	M	agricultura	S	ORLANDO VARVANU	Boaedon capensis	2016	INCHASSO NO PE LEVOU 2 MESES PARA CURAR TRATOU TRADICIONALMENTE	N
Shopa	47	55	F	agricultura	N
Shopa	48	27	F	agricultura	N
Shopa	49	40	F	agricultura	N
Shopa	50	29	F	agricultura	S	ROSEMA SIMAO	Unknown	2009	INCHASSO NO PE LEVOU 1 MESES PARA CURAR TRATOU TRADICIONALMENTE	N
Shopa	51	18	M	agricultura	N
Shopa	52	30	F	agricultura	S	OLINDA SIMAO	Boaedon capensis	2010	INCHASSO NO PE LEVOU 2 MESES PARA CURAR TRATOU TRADICIONALMENTE	N
Shopa	53	20	M	agricultura	N
Shopa	54	49	M	agricultura	N
Shopa	55	35	M	agricultura	N
Shopa	56	28	M	agricultura	Removed					N
Shopa	57	36	M	agricultura	S	ADRIANO TUSSANE	Bitis arietans	2016	O BRACO INCHEU E TRATOU NO CURANDEIRO	N
Shopa	58	27	M	agricultura	N
Shopa	59	18	M	agricultura e comercio	S	JORDAO EUSEBIO	Unmatched name	2018	PALMA DA MAO INCHADA LEVOU DOIS MESES PARA CURAR O TRATAMENTO FOI TRADICIONAL	N
Shopa	60	20	F	agricultura	S	MARIASINHA ARMANDO	Boaedon capensis	2015	NENHUM	N
Shopa	61	32	F	agricultura	S	CRISALDO TUSANE	Bitis arietans	2016	BRACO INCHADO E O TRATAMENTO FOI TRADICIONAL	N
Shopa	62	30	M	agricultura	N
Shopa	63	32	F	agricultura	N
Shopa	64	23	F	agricultura	N
Shopa	65	32	F	agricultura	N
Shopa	66	18	F	agricultura	N
Shopa	67	29	M	agricultura	N
Shopa	68	34	F	agricultura	N
Shopa	69	33	F	agricultura	N
Shopa	70	21	F	agricultura	N
Shopa	71	18	F	agricultura	N
Shopa	72	20	F	agricultura	N
Shopa	73	19	M	agricultura	N
Shopa	74	27	M	agricultura	N
Shopa	75	29	F	agricultura	N
Shopa	76	43	M	agricultura	Removed					N
Shopa	77	87	F	agricultura	S	CUSGALO ABUDO	Unknown	2000	INCHANSO NO PE TRATAMENTO TRADICIONAL	N
Shopa	78	29	M	agricultura	S	MERENA FELISBERTO	Unknown	2019	INCHANSO NO PE TRATAMENTO TRADICIONAL	N
Shopa	79	68	M	agricultura	N
Shopa	80	44	F	agricultura	N
Shopa	81	23	F	agricultura	S	CANDIDO CARLITOS	Causus defilippii	2015	FERIDA NO PE LEVOU UM MES PARA CURAR E TRATAMENTO FOI TRADICIONAL	N
Shopa	82	39	F	agricultura	S	TEREZINHA IASSINE	Causus defilippii	NAO SABE	PERNA INCHADA DURANTE 2 MESES USOU TRATAMENTO TRADICIONAL	N
Shopa	82	0	0	0	Removed	LAISSE ABUDO	Hemirhagerrhis nototaenia	NAO SABE		N
Shopa	83	47	M	agricultura	S	CHABABE	Causus defilippii	2019	PERNA INCHAD QUASE PARA APODRECER	N
Shopa	84	35	M	agricultura	N
Shopa	85	79	M	agricultura	N
Shopa	86	59	M	agricultura	N
Shopa	87	39	F	agricultura	N
Shopa	88	28	F	agricultura	N
Shopa	89	35	F	agricultura	S	MAULANA KUPAI	Boaedon capensis	2014	PERNA INCHADA DURANTE 2 MESES USOU TRATAMENTO TRADICIONAL	N
Shopa	90	24	F	agricultura	N
Shopa	91	38	F	agricultura	S	MARTINS ALBERTO	Boaedon capensis	2019	LEVOU UMA SEMANA PARA CURAR A PERNA ENCHEU E TRATAMENTO FOI NO HOSPITAL	N
Shopa	92	34	F	agricultura	S	JOAQUINA SEBASTIAO	Bitis arietans	2018	PERNA INCHADA DURANTE 1 MES E USOU TRATAMENTO TRADICIONAL	N
Shopa	93	40	M	agricultura	N
Shopa	94	29	M	agricultura e carpintaria	N
Shopa	95	45	M	agricultura	S	ISABEL FILIPE	Causus defilippii	2016	LEVOU 2 MESES PARA CURAR	N
Shopa	95	0	0	0	S	CARLITOS FILIPE	Boaedon capensis	2018	PERNA INCHADA COM FERIDA DURANTE UM MES E O TRATAMENTO FOI TRADICIONL	N
Shopa	96	49	F	agricultura	N
Shopa	97	45	M	agricultura	S	CATARINA ADAM	Causus defilippii	2018	PERNA INCHADA LEVOU UMA SEMANA E TRATAMENTO FOI TRADICIONAL	N
Shopa	98	20	F	agricultura	S	CELSO CASIMIRO	Unknown	2019	PERNA INCHADA COM FERIDA DURANTE UM MES E O TRATAMENTO FOI TRADICIONL	N
Shopa	99	56	M	agricultura	S	NATERCIA ATANASIO	Boaedon capensis	2016	LEVOU 3 SEMANAS PARA CURAR E TRATAMENTO FOI NO CURANDEIRO	N
Shopa	100	26	M	agricultura	Removed					N
Shopa	101	56	M	agricultura	N
Shopa	102	35	F	agricultura	N
Shopa	103	25	F	agricultura	N
Shopa	104	35	M	agricultura	Removed					N
Shopa	105	60	M	agricultura	N
Shopa	106	29	F	agricultura	N
Shopa	107	47	M	agricultura	S	RAZAO	Causus defilippii	2016	LEVOU 2 SEMANAS PARA CURAR E TRATAMENTO FOI NO CURANDEIRO	N
Shopa	108	18	F	agricultura	Removed					N
Shopa	109	22	F	agricultura	N
Shopa	110	44	F	agricultura	S	PEDRO LIPICIRA	Causus defilippii	2018	LEVOU 2 MESES PARA CURAR E TRATAMENTO FOI NO HOSPITAL	N
Shopa	111	52	F	agricultura	N
Shopa	112	25	M	agricultura	S	ESMERALDA ABEL	Causus defilippii	2017	LEVOU 1 MESES PARA CURAR E TRATAMENTO FOI NO TRADICIONAL	N
Shopa	113	36	F	agricultura	N
Shopa	114	53	M	agricultura	N
Shopa	115	23	M	agricultura	N
Shopa	116	46	F	agricultura	N
Shopa	117	23	M	agricultura	N
Niuhula	1	32	F	agricultura	N
Niuhula	2	22	M	agricultura e producao de carvao	S	Mude	Unknown	2019	inchasso no braco, nao consegia se mecher levou duas semanas para curar e o tratamento foi tradicional	N
Niuhula	3	25	F	agricultura	N
Niuhula	4	29	F	agricultura	N
Niuhula	5	28	M	agricultura	S	ABRAO INACIO	Boaedon capensis	NAO SABE	foi picado na perna e tratamento foi tradicional	N
Niuhula	6	17	F	agricultura	S	Juliana	Bitis arietans	2010	a perna estava inchada e nao conseguia andar o tratamento foi tradicional	N
Niuhula	7	32	F	agricultura	N
Niuhula	8	60	F	agricultura	N
Niuhula	9	52	M	agricultura	Removed			2004	foi mordido no braco e o tratamento foi no hospital	N
Niuhula	10	50	M	agricultura	N
Niuhula	11	54	M	agricultura	N
Niuhula	12	30	F	agricultura	N
Niuhula	13	48	F	agricultura	N
Niuhula	14	0	F	agricultura	N
Niuhula	15	44	M	agricultura	S	Antonio Pedro	Dispholidus typus	2017	Morreu no dia seguinte	Y
Niuhula	16	40	M	agricultura	N
Niuhula	17	20	F	agricultura	N
Niuhula	18	43	M	agricultura	N
Niuhula	19	15	F	agricultura	N
Niuhula	20	35	M	agricultura	S	Fatima Jali	Boaedon capensis	2017	a perna incheu e levou um mes para curar e usou tratamento tradicional	N
Niuhula	21	20	F	agricultura	S	Mohamed Rachidi	Bitis arietans	2018	O braco encheu e levou um mes para curar a ferida porque era grande usou tratamento tradicional	N
Niuhula	22	51	F	agricultura	N
Niuhula	23	30	F	agricultura	N
Niuhula	24	42	M	agricultura	N
Niuhula	25	22	F	agricultura	S	Aciana Augusto	Bitis arietans	2012		N
Niuhula	26	30	F	agricultura	N
Niuhula	27	46	F	agricultura	S	SALIMA SALIMO	Bitis arietans	2002	PERNA INCHADA K CRIOU DIICULDADES NA LOCOMOCAO ATE OS DIAS ACTUAIS	N
Niuhula	28	46	F	agricultura	S	ANTONIO RICA	Unknown	2007	perna enchado	N
Niuhula	29	46	F	agricultura	S	ANTONIO RICA	Dispholidus typus	2001	resultou em morte	Y
Niuhula	30	21	M	agricultura	S	Grissanto antonio	Unmatched name	2010	inchanso na perna levou uma semana para curar foi atraves de medicamento tradicional	N
Niuhula	31	32	M	agricultura	N
Niuhula	32	20	F	agricultura	N
Niuhula	33	36	F	agricultura	S	NAREMA JACINTO	Bitis arietans	2018	LEVOU UM MES PARA CURAR E FOI ATRAVES DE CURANDEIRO A PERNA TINHA ENCHIDO	N
Niuhula	34	59	F	agricultura	S	CANIPE ANTUMANE	Unknown	2008	A PERNA INCHEU LEVOU UM MES PARA CURAR E NAO CONSEGUIA ANDAR O TRATAMENTO FOI TRADICIONAL	N
Niuhula	35	24	F	agricultura	N
Niuhula	36	19	F	agricultura	S	ANA SINESIA	Psammophis orientalis	2015	PERNA INCHEU DUROU DOIS DIAS PARA CURAR	N
Niuhula	37	22	F	agricultura	N
Niuhula	38	22	M	agricultura	S	JOAO NEVES	Dispholidus typus	2015	ficou escuro e vomitou coisas amarelas usou tratamento tradicional	N
Niuhula	39	26	M	agricultura	N
Niuhula	40	18	F	agricultura	N
Niuhula	41	57	F	agricultura	N
Niuhula	42	30	F	agricultura	N
Niuhula	43	26	M	agricultura	N
Niuhula	44	60	M	agricultura	N
Niuhula	45	21	F	agricultura	N
Niuhula	46	45	M	agricultura	N
Niuhula	47	23	M	agricultura	S	ALEGRIA ADOLFO	Boaedon capensis	2006	A PERNA INFLAMOU	N
Niuhula	48	25	F	agricultura	N
Niuhula	49	25	M	agricultura	N
Niuhula	50	40	M	agricultura	N
Niuhula	51	32	M	agricultura	N
Niuhula	52	24	M	agricultura	S	UMAN ETERITERIO	Bitis arietans	2018	A PERNA INCHEU	N
Niuhula	53	17	F	agricultura	N
Niuhula	54	32	M	agricultura	N
Niuhula	55	35	M	agricultura	N
Niuhula	56	31	M	agricultura	N
Muape	1	45	F	agricultura	S	SOTHENE	Dispholidus typus	2015	INFLAMACAO DA PERNA CUROU NO CURANDEIRO	N
Muape	2	70	M	agricultura	N
Muape	3	40	F	agricultura	N
Muape	4	29	F	agricultura	N
Muape	5	29	F	agricultura	S	LAPITA MANUEL	Dispholidus typus	2013		N
Muape	6	19	F	agricultura	N
Muape	7	44	M	agricultura	S	ULALA ALIDE	Dispholidus typus	NAO SABE	FERIMENTO CUROU ATRAVES DO CURANDEIRO	N
Muape	8	20	F	agricultura	N
Muape	9	18	F	agricultura	N
Muape	10	40	F	agricultura	N
Muape	11	18	F	agricultura	N
Muape	12	52	F	agricultura	N
Muape	13	35	F	agricultura	N
Muape	14	45	M	agricultura	N
Muape	15	40	F	agricultura	N
Muape	16	16	F	agricultura	N
Muape	17	45	F	agricultura	N
Muape	18	36	M	agricultura	N
Muape	19	30	F	agricultura	N
Muape	20	37	M	carpinteiro	N
Muape	21	29	M	agricultura	S	JUMA	Bitis arietans	2015		N
Muape	22	45	M	agricultura	Removed	TAQUILI	Dispholidus typus	1980	FERIMENTO CUROU NO CURANDEIRO	N
Muape	23	39	F	agricultura	N
Muape	24	47	M	agricultura	N
Muape	25	30	F	agricultura	N
Muape	26	29	F	agricultura	N
Muape	27	50	M	agricultura	N
Muape	28	29	F	agricultura	S	MISSAIA SOMANE	Unknown	2014	INFLACAO DO PE CUROU NO CURANDEIRO	N
Muape	29	28	F	0	N
Muape	30	22	M	agricultura	N
Muape	31	49	F	agricultura	N
Muape	32	20	F	agricultura	S	ALIDE RAMUSSA	Causus defilippii	2019	ferimento o pe einflamacao curou no curandeiro	N
Muape	33	40	F	agricultura	N
Muape	34	50	F	agricultura	N
Muape	35	31	F	agricultura	N
Muape	36	21	F	agricultura	N
Muape	37	23	F	agricultura	N
Muape	38	38	F	agricultura	N
Muape	39	30	F	0	N
Muape	40	40	F	0	N
Muape	41	35	F	agricultura	N
Muape	42	39	F	agricultura	N
Muape	43	30	F	agricultura	N
Muape	44	29	F	agricultura	N
Muape	45	35	M	agricultura	S	NAKUKU	Dispholidus typus	2019	FERIMENTO	N
Muape	46	40	M	agricultura	S	AKUKU	Dispholidus typus	2019	FERIMENTO	N
Muape	47	39	F	agricultura	N
Muape	48	40	F	agricultura	S	SITENA RAGITE	Bitis arietans	NAO SABE		N
Muape	49	40	F	agricultura	S	CAPITA MANUEL	Dispholidus typus	2013	INFLAMACAO DO PE CUROU NO HOSPITAL E CURANDEIRO	N
Muape	50	26	F	agricultura	S	NKORUTU	crocodilo	2018	FERIDA NO PE TRATOU NO HOSPITAL	N
Muape	51	25	F	agricultura	N
Muape	52	27	F	agricultura	N
Muape	53	77	F	agricultura	Removed		crocodilo	2017		N
Muape	54	53	F	agricultura	N
Muape	55	61	F	agricultura	N
Muape	56	30	F	agricultura	N
Muape	57	41	F	agricultura	N
Muape	58	41	F	agricultura	N
Muape	59	25	F	agricultura	S	MARIETA ARLINDO	Dispholidus typus	2016	PERNA INCHADA LEVOU 3 MESES PARA CURAR CUROU NO HOSPITAL	N
Muape	60	26	F	agricultura	S	RAMINHA MAURICIO	Unknown	2005	BRACO INCHADO LEVOU 2 MESES PARA CURAR O TRATAMENTO FOI NO HOSPITAL	N
Muape	61	39	F	agricultura	Removed		crocodilo		MORDEURA NA PERNA TRATAMENTO FOI NO HOSPITAL	N
Muape	62	77	F	agricultura	N
Muape	63	29	M	agricultura	N
Muape	64	55	F	agricultura	N
Muape	65	42	M	agricultura	N
Muape	66	44	M	agricultura	N
Muape	67	27	M	agricultura	N
Muape	68	61	F	agricultura	N
Muape	69	54	F	agricultura	N
Muape	70	24	F	agricultura	N
Muape	71	54	F	agricultura	S	JOAO CARLOS NAEPA	Causus defilippii	2014	BRACO INCHADO LEVOU 2 MESESS PARA SARAR., TRATAMENTO TRADICIOPNAL	N
Muape	72	35	F	agricultura	N
Muape	73	50	F	agricultura	N
Muape	74	59	F	agricultura	N
Muape	75	20	M	agricultura	S	FLORIDO SAFARI	crocodilo	2017	A PERNA FOI RASPADA COM OS DENTES O TRATAMENTO FOI NO HOSPITAL	N
Muape	76	44	F	agricultura	N
Muape	77	49	M	agricultura	S	MASSUR	Boaedon capensis	2010	perna inchado levou 1mes para sarar tratamento tradicional	N
Muape	78	29	F	agricultura	N
Muape	79	49	M	agricultura	N
Muape	80	43	F	agricultura	N
Muape	81	57	F	agricultura	N
Muape	82	44	F	agricultura	N
Muape	83	29	F	agricultura	N
Muape	84	40	F	agricultura	N
Muape	85	54	F	agricultura	N
Muape	86	52	M	agricultura	N
Muape	87	41	M	agricultura	N
Muape	88	29	M	agricultura	N
Muape	89	47	F	agricultura	N
Muape	90	23	M	agricultura	N
Muape	91	48	F	agricultura	N
Muape	92	51	M	agricultura	N
Muape	93	34	F	agricultura	N
Muape	94	65	M	agricultura	N
Muape	95	34	F	agricultura	Removed		Bitis arietans	2017	Fatal	Y
Muape	96	25	F	agricultura	N
Muape	97	50	M	agricultura	N
Muape	98	50	F	agricultura	N	FILOMENA PURA	Causus defilippii	2019	LEVOU MENOS DE UMA SEMANAPARA CURAR, TRATAMENTO TRADICIONAL	N
Muape	99	40	F	agricultura	N
Muape	100	50	F	agricultura	N
Muape	101	30	F	agricultura	N
Muape	102	30	F	agricultura	N
Muape	103	22	M	agricultura	N
Muape	104	35	M	agricultura	N
Muape	105	72	F	agricultura	Removed	NINAIA LUFANI	Causus defilippii	1982	PERNA INCHADO	N
Muape	106	50	F	agricultura	N
Muape	107	44	M	agricultura	N
Muape	108	45	F	agricultura	S	ISABEL AMADE	Boaedon capensis	2015	A PERNAINCHEU LEVOU UMA SEMANA PARA CURAR TRATAMENTO TRADICIONAL	N
Muape	109	65	F	agricultura	N
Muape	110	24	F	agricultura	S	MOISES LAPELA	Bitis arietans	2017	FERIDA E INCHASSO NO PE LEVOU 1 MES PARA CURAR, FEZ TRATAMENTO NO HOSPITAL	N
Muape	111	35	M	agricultura	S	ABDALA AMIMO	Dispholidus typus	2013	Fatal	Y
Muape	112	40	F	agricultura	S	AUGUSTO PURUHANI	Boaedon capensis	2017	PERNA INCHADA TRATAMENTO FOI NO HOSPITAL	N
Muape	113	25	F	agricultura	N
Muape	114	20	F	agricultura	N
Muape	115	32	M	agricultura	S	LATIFA MANUEL	Psammophis orientalis	2018	A PERNA FICOU INCHADA TRATAMENTO NO HOSPITAL	N
Muape	116	23	F	agricultura	N
Muape	117	29	F	agricultura	N
Muape	118	65	M	agricultura	N
Muape	119	32	M	agricultura	Removed		Boaedon capensis	2000	PERNA INCHADA CUROU NO CURANDEIRO LEVOU 2 SEMANAS PARA CURAR	N
Muape	120	30	F	agricultura	S	ELENA	Boaedon capensis	2018	PERNA INCHADA LEVOU 1MES PARA CURAR E TRATAMENTO FOI NO HOSPITAL	N
Muape	121	18	F	agricultura	S	CHAVINA HAISSE	Chamaeleo dilepis	2015	DORES APENA	N
Muape	122	50	F	agricultura	N
Muape	123	19	F	agricultura	N
Muape	124	65	F	agricultura	N
Muape	125	30	F	agricultura	N
Muape	126	44	M	agricultura	N
Muape	127	50	M	agricultura	S	ABERTINA NACERA	Boaedon capensis	2019		N
Muape	128	26	M	agricultura	N
Muape	129	19	F	agricultura	N
Muape	130	50	F	agricultura	N
Muape	131	60	F	agricultura	S	WENA ANTIPICA	Bitis arietans	NAO SABE	AMPUTARAM A PERNA	N
Muape	132	38	M	agricultura	N
Muape	133	30	F	agricultura	N
Muape	134	45	F	agricultura	N
Muape	135	60	F	agricultura	N
Muape	136	20	F	agricultura	N
Muape	137	32	F	agricultura	N
Muape	138	26	F	agricultura	S	GILDA ANTONIO	Causus defilippii	NAO SABE	PERNA INCHADO COM FERIDA LEVOU 2 SEMANAS PARA CURAR O TRATAMENTO FOI NO HOSPITAL	N
Muape	139	50	M	agricultura	N
Muape	140	24	M	agricultura	S	LAQUINI NICULA	Bitis arietans	2004	PERNA AMPUTADO NO HOSPITAL DE PEMBA	N
Muape	141	62	M	agricultura	S	LEMANAKO PATRICIO	Causus defilippii	2009	PERNA INCHADO TRATAMENTO TRADICIONAL	N
Muape	142	30	F	agricultura	S	MUIKURANA RAMESSA	Bitis arietans	2018	PERNA INCHADO TRATAMENTO NO HOSPITAL	N
Muape	143	28	M	agricultura	N
Eduardo_Mondlane	1	22	F	agricultura	S	JOSINA MAURICIO	Bitis arietans	2018	ACERELAMENTO CARDIACO INCHASO NO PE MUITA DOR O TRATAMENTO FOI TRADICIONAL LEVOU E MES PARA CURAR	N
Eduardo_Mondlane	2	55	M	agricultura	Removed		Bitis arietans	2018	Fatal	Y
Eduardo_Mondlane	3	42	F	agricultura	N
Eduardo_Mondlane	4	42	M	agricultura	S	CORNERIO SAURO	Bitis arietans	2018	PERNA ICNHADA ACERELAMENTO CARDIACO LEVOU UMA SEMANA PARA CURAR E O TRATAMENTO FOI TRADICIONAL	N
Eduardo_Mondlane	5	25	F	agricultura	S	SILVA HANTALA	Unknown	2018	PERNA INCHADA TRATAMENTO TRADICIONAL LEVOU UMA SEMANA PARA CURAR	N
Eduardo_Mondlane	6	45	F	agricultura	S	DOMINGO EUGENIO	crocodilo	2015	Fatal	Y
Eduardo_Mondlane	7	40	F	agricultura	S	FAUSTINO ARLINDO	crocodilo	2017	Fatal	Y
Eduardo_Mondlane	8	39	F	agricultura	N
Eduardo_Mondlane	9	59	M	agricultura	N
Eduardo_Mondlane	10	57	F	agricultura	N
Eduardo_Mondlane	11	40	F	agricultura	S	NETO JOSE	Unknown	NAO SABE	PERNA ICNHADA LEVOU 1 MES PARA CURAR E O TRATAMENTO FOI TRADICIONAL	N
Eduardo_Mondlane	12	42	M	agricultura	S	ERICA MAURICIO	Unknown	2017	PERNA ICNHADA LEVOU 1 MES E DUAS SEMANAS PARA CURAR E O TRATAMENTO FOI TRADICIONAL	N
Eduardo_Mondlane	13	44	F	agricultura	N
Eduardo_Mondlane	14	30	F	agricultura	N
Eduardo_Mondlane	15	18	F	agricultura	N
Eduardo_Mondlane	16	18	F	agricultura	N
Eduardo_Mondlane	17	23	M	agricultura	N
Eduardo_Mondlane	18	49	M	agricultura	S	JOSE GUIA	Unknown	2015	PERNA ICNHADA LEVOU 1 MES PARA CURAR E O TRATAMENTO FOI TRADICIONAL	N
Eduardo_Mondlane	19	22	M	agricultura	N
Eduardo_Mondlane	20	28	F	agricultura	N
Eduardo_Mondlane	21	22	M	agricultura	S	DAMUJI	Unknown	2017	PERNA ICNHADA LEVOU DUAS SEMANAS PARA CURAR E O TRATAMENTO FOI TRADICIONAL	N
Eduardo_Mondlane	22	37	F	agricultura	N
Eduardo_Mondlane	23	67	F	agricultura	N
Eduardo_Mondlane	24	28	F	agricultura	S	SAGUIA AUGUSTO	Boaedon capensis	2002	inchasso dor levou 1 semanas para curar e o tratamento foi tradicional	N
Eduardo_Mondlane	25	47	F	agricultura	N
Eduardo_Mondlane	26	26	F	agricultura	N
Eduardo_Mondlane	27	60	M	agricultura	N
Eduardo_Mondlane	28	45	M	agricultura	N
Eduardo_Mondlane	29	23	F	agricultura	N
Eduardo_Mondlane	30	24	F	agricultura	N
Eduardo_Mondlane	31	27	F	agricultura	N
Eduardo_Mondlane	32	40	M	agricultura	N
Eduardo_Mondlane	33	39	F	agricultura	N
Eduardo_Mondlane	34	45	M	agricultura	N
Eduardo_Mondlane	35	29	M	agricultura	N
Eduardo_Mondlane	36	27	M	agricultura	N
Eduardo_Mondlane	37	70	M	agricultura	N
Eduardo_Mondlane	38	21	F	agricultura	N
Eduardo_Mondlane	39	32	M	agricultura	N
Eduardo_Mondlane	40	19	F	agricultura	N
Eduardo_Mondlane	41	30	M	agricultura	N
Eduardo_Mondlane	42	20	M	agricultura	N
Eduardo_Mondlane	43	27	F	agricultura	N
Eduardo_Mondlane	44	27	F	agricultura	N
Eduardo_Mondlane	45	49	M	agricultura	N
Eduardo_Mondlane	46	49	F	agricultura	N
Eduardo_Mondlane	47	35	F	agricultura	N
Eduardo_Mondlane	48	25	M	agricultura	N
Eduardo_Mondlane	49	30	F	agricultura	N
Eduardo_Mondlane	50	39	F	agricultura	N
Eduardo_Mondlane	51	39	M	agricultura	N
Eduardo_Mondlane	52	25	M	agricultura	N
Eduardo_Mondlane	53	28	F	agricultura	N
Eduardo_Mondlane	54	37	M	agricultura	S	AFONSO HILARIO	Boaedon capensis	2018	PERNA INCHADA TRATAMENTO TRADICIONAL	N
Eduardo_Mondlane	55	44	F	agricultura	S	ARLINDO MAUKO	Causus defilippii	2019	PERNA INCHADA TRATAMENTO hospitalar levou um mes para curar	N
Eduardo_Mondlane	56	27	F	agricultura	S	ALEXANDRE MAURICIO	Naja mossambica	2017	PERNA INCHADA TRATAMENTO TRADICIONAL levou um mes para curar	N
Eduardo_Mondlane	57	19	F	agricultura	N
Eduardo_Mondlane	58	59	M	agricultura	N
Eduardo_Mondlane	59	19	F	agricultura	N
Eduardo_Mondlane	60	49	M	agricultura	S	DIONISIO COLETE	Dispholidus typus	2013	INFLAMACAO DO PE TRATAMENTO TRADICIONAL	N
Eduardo_Mondlane	61	25	M	agricultura	N
Eduardo_Mondlane	62	29	F	agricultura	N
Eduardo_Mondlane	63	19	M	agricultura	N
Eduardo_Mondlane	64	40	M	agricultura	N
Eduardo_Mondlane	65	20	F	agricultura	N
Eduardo_Mondlane	66	32	F	agricultura	N
Eduardo_Mondlane	67	35	F	agricultura	N
Eduardo_Mondlane	68	45	F	agricultura	N
Eduardo_Mondlane	69	35	M	agricultura	N
Eduardo_Mondlane	70	28	F	agricultura	N
Eduardo_Mondlane	71	42	M	agricultura	N
Eduardo_Mondlane	72	39	M	agricultura	N
Eduardo_Mondlane	73	29	M	agricultura	N
Eduardo_Mondlane	74	47	M	agricultura	S	WATOSSA	Naja mossambica	2010	INLFAMACAO TRATAMENTO NO CURANDEIRO	N
Eduardo_Mondlane	75	51	M	agricultura	N
Eduardo_Mondlane	76	45	F	agricultura	N
Eduardo_Mondlane	77	18	M	agricultura	N
Eduardo_Mondlane	78	40	M	agricultura	N
Eduardo_Mondlane	79	38	M	agricultura	N
Eduardo_Mondlane	80	21	F	agricultura	N
Eduardo_Mondlane	81	30	F	agricultura	N
Eduardo_Mondlane	82	52	M	agricultura	N
Eduardo_Mondlane	83	32	F	agricultura	N
Eduardo_Mondlane	84	23	M	agricultura	N
Eduardo_Mondlane	85	54	F	agricultura	N
Eduardo_Mondlane	86	54	F	agricultura	N
Eduardo_Mondlane	87	30	F	agricultura	N
Eduardo_Mondlane	88	30	M	agricultura	S	ANTONIO JAIME	Bitis arietans	2017	PERNA ICHADO COM FERIDA LEVOU 3 MESES PARA CURAR	N
Eduardo_Mondlane	89	50	F	agricultura	N
Eduardo_Mondlane	90	44	F	agricultura	N
Eduardo_Mondlane	91	25	F	agricultura	N
Eduardo_Mondlane	92	43	F	agricultura	N
Eduardo_Mondlane	93	20	F	agricultura	N
Eduardo_Mondlane	94	53	F	agricultura	N
Eduardo_Mondlane	95	48	M	agricultura	S	FRANQUINA SELIAMO	Boaedon capensis	2019	A PERNA ENCHEU DURANTE 3 MESES O TRATAMENTO FOI TRADICIONAL	N
Eduardo_Mondlane	96	50	M	agricultura	N
Eduardo_Mondlane	97	50	M	agricultura	N
Eduardo_Mondlane	98	40	F	agricultura	S	JACINTO TAIME	Dendroaspis polylepis	2019	A PERNA ENCHEU DURANTE 1 mes O TRATAMENTO FOI TRADICIONAL	N
Eduardo_Mondlane	99	40	F	agricultura	S	FAMAFINA ARLINDO	Bitis arietans	2016	INFLAMACAO(CURANDEIRO)	N
Eduardo_Mondlane	100	40	F	agricultura	S	JUVENTINA	Unknown	2019	FERIMENTO TRATAMENTO TRADICIONAL	N
Eduardo_Mondlane	101	39	F	agricultura	N
Eduardo_Mondlane	102	30	M	agricultura	N
Eduardo_Mondlane	103	31	M	agricultura	N
Eduardo_Mondlane	104	38	F	agricultura	N
Eduardo_Mondlane	105	30	M	agricultura	N
Eduardo_Mondlane	106	18	F	agricultura	N
Eduardo_Mondlane	107	40	F	agricultura	N
Eduardo_Mondlane	108	32	M	agricultura	N
Eduardo_Mondlane	109	23	F	agricultura	N
Eduardo_Mondlane	110	18	F	agricultura	N
Eduardo_Mondlane	111	21	F	agricultura	N
Eduardo_Mondlane	112	35	M	agricultura	N
Eduardo_Mondlane	113	54	M	agricultura	Removed		Bitis arietans	0	FERIMENTO TRATAMENTO TRADICIONAL	N
Eduardo_Mondlane	114	50	F	agricultura	N
Eduardo_Mondlane	115	21	M	agricultura	N
Eduardo_Mondlane	116	65	F	agricultura	N
Eduardo_Mondlane	117	29	F	agricultura	N
Eduardo_Mondlane	118	25	F	agricultura	N
Eduardo_Mondlane	119	42	F	agricultura	Removed				PERNA INCHADO LEVOU 3 DIAS PARA CURAR	N
Eduardo_Mondlane	120	38	F	agricultura	N
Eduardo_Mondlane	121	29	F	agricultura	N
Eduardo_Mondlane	122	40	F	agricultura	N
Eduardo_Mondlane	123	17	M	agricultura	N
Eduardo_Mondlane	124	44	M	agricultura	N
Eduardo_Mondlane	125	48	F	agricultura	N
Eduardo_Mondlane	126	26	F	agricultura	N
Eduardo_Mondlane	127	33	M	agricultura	N
Eduardo_Mondlane	128	41	F	agricultura	N
Eduardo_Mondlane	129	38	M	agricultura	S	KOMADE ANTONIO	Boaedon capensis	2019		N
Eduardo_Mondlane	130	54	M	agricultura	N
Eduardo_Mondlane	131	60	M	agricultura	N
Eduardo_Mondlane	132	38	M	agricultura	N
Eduardo_Mondlane	133	50	F	agricultura	N
Eduardo_Mondlane	134	46	F	agricultura	N
Eduardo_Mondlane	135	53	F	agricultura	N
Eduardo_Mondlane	136	35	F	agricultura	Removed	CICILIA RIHALI	Dispholidus typus	1998	MOREU APOS A PICADA	Y
Eduardo_Mondlane	137	24	M	agricultura	N
Eduardo_Mondlane	138	32	F	agricultura	N
Eduardo_Mondlane	139	28	F	agricultura	S	BERTA CARLOS	Unknown	2013	SUSPEITAM SER BLACK MAMBA fatal	Y
Eduardo_Mondlane	140	52	M	agricultura	N
Eduardo_Mondlane	141	37	M	agricultura	N
